# Supplementary material for: Genome-wide resequencing of KRICE_CORE reveals their potential for future breeding, as well as functional and evolutionary studies in the post-genomic era
Source: BMC Genomics. 2016 May 26;17:408. doi: 10.1186/s12864-016-2734-y (PMC4882841; doi:10.1186/s12864-016-2734-y)
Supplement: Additional file 1: Table S1. — List of KRICE_CORE accessions used for whole-genome resequencing. (XLSX 15 kb) [file 12864_2016_2734_MOESM1_ESM.xlsx]

## Sheet: Sheet1
KNU Numbera	IT Numberb	Name	도입국가
RWG-001	IT005288	NAMSEON 52	KOR
RWG-002	IT007100	SUWEON 159	KOR
RWG-003	IT007226	SUWEON 255	KOR
RWG-004	-	SUWON 301	KOR
RWG-005	IT192004	Suweon 347	KOR
RWG-006	-	CT9993-5-10-1-M	COL
RWG-007	IT248043	RATHAL	LKA
RWG-008	IT247669	TCHAMPA	IRN
RWG-009	IT220821	Jejubukjeju-2002-99	KOR
RWG-010	IT220865	Jejubukjeju-2002-171	KOR
RWG-011	IT220982	Jejubukjeju-2002-340	KOR
RWG-012	IT221031	Jejubukjeju-2002-420	KOR
RWG-013	IT221094	Jejubukjeju-2002-521	KOR
RWG-014	K019957	Incheonkanghwasujip-16	KOR
RWG-015	IT006118	Muando	KOR
RWG-016	IT005682	Dadajo	KOR
RWG-017	IT227933	OKCHEONG	KOR
RWG-018	IT214407	Sando	KOR
RWG-019	IT010341	Batnarak	KOR
RWG-020	IT007629	Orido	KOR
RWG-021	IT006538	Saducho	KOR
RWG-022	IT226487	SEON	KOR
RWG-023	IT009061	Hanyangjo	KOR
RWG-024	IT008194	Inbujido	KOR
RWG-025	IT006409	Beobpanhwa	KOR
RWG-026	IT227934	JANMOCHAL	KOR
RWG-027	IT009000	Pyodo	KOR
RWG-028	K043369	YULJOJO	KOR
RWG-029	IT006596	Samgyeongjo	KOR
RWG-030	IT229891	BAEKGOGNA	KOR
RWG-031	K043455	MONDONCHALBYEO(Mongdonjaerae)	KOR
RWG-032	IT000041	AGBEDE	NGA
RWG-033	IT000114	ANBAW C7	MMR
RWG-034	IT000271	BALA	IND
RWG-035	IT000314	BELLARDONE	FRA
RWG-036	IT000691	CHIEM CHANK	VNM
RWG-037	IT001081	DHARIAL	NPL
RWG-038	IT001158	DULAR	IND
RWG-039	IT009761	IR38	PHL
RWG-040	IT002917	MAGNOLIA	USA
RWG-041	IT002940	MALA	BGD
RWG-042	IT101738	Mushkan 41	PHL
RWG-043	IT003482	PUKHI	PAK
RWG-044	IT003552	Red Rice	IRN
RWG-045	IT004483	TUN SART	VNM
RWG-046	IT004530	VICTORIA F.A	ARG
RWG-047	IT006305	Bai Cyue Hwa Lue	TWN
RWG-048	IT007572	Yangmyeon	TWN
RWG-049	IT000317	BELLE PATNA	USA
RWG-050	IT113470	Pyeongbuk 3	PRK
RWG-051	IT152647	YUPUL	LBR
RWG-052	IT195079	Liman Belozernij	RUS
RWG-053	IT211179	KAGI	IND
RWG-054	IT211182	HATADANI	LKA
RWG-055	IT211283	TAI MOCHITO	THA
RWG-056	IT211285	WAIKYAKUSHI	TWN
RWG-057	IT212310	UPLAND	NGA
RWG-058	IT212313	NEWREX	USA
RWG-059	IT005878	Doan Guang Hwa Lue	TWN
RWG-060	IT005897	Wu Cyue	TWN
RWG-061	IT000344	BINATO	PHL
RWG-062	IT213704	Avangard	UZB
RWG-063	-	Debzera	UZB
RWG-064	IT213698	HAWM SUPAN	THA
RWG-065	IT217448	Ssal Byeo 22	KOR
RWG-066	IT010701	Urasan	JPN
RWG-067	IT110057	XI GUA BAI	CHN
RWG-068	IT113788	YUNG YUEN CHUEN ZIM	CHN
RWG-069	IT114292	KENG CHI JU	CHN
RWG-070	IT114588	QUA 77 WUAN-DAU	CHN
RWG-071	IT117610	CHIH-TSAO-HE	CHN
RWG-072	IT117643	HSIANG-HA-TSAN	CHN
RWG-073	IT168380	Cheongdo-donggok-4	KOR
RWG-074	IT168699	Golyeong-2	KOR
RWG-075	IT168703	Golyeong-6	KOR
RWG-076	IT169001	Danyang-7	KOR
RWG-077	IT169032	Danyang-38	KOR
RWG-078	IT169092	Hwaseong-5	KOR
RWG-079	IT202142	Gou 405	JPN
RWG-080	IT204549	Baeksami	CHN
RWG-081	IT211334	AKAINE	JPN
RWG-082	IT213594	Syarebyeo-61-1-B	KOR
RWG-083	IT213675	Syalebyeo-94-1-B	KOR
RWG-084	IT213678	Syalebyeo-163-1-B	KOR
RWG-085	IT006235	Milyang 50	KOR
RWG-086	IT144033	Yeongpung Byeo	KOR
RWG-087	IT008148	Iri 336	KOR
RWG-088	IT196276	Mihyang Byeo	KOR
RWG-089	K046503	MOROBEREKAN	GIN
RWG-090	IT220830	Jejubukjeju-2002-115	KOR
RWG-091	IT221116	Jejubukjeju-2002-550	KOR
RWG-092	K020571	Jejubukjeju-2002-561	KOR
RWG-093	IT009264	Huindadak	KOR
RWG-094	IT008580	Jotajo	KOR
RWG-095	IT008996	Pocheon Jangmang Mebyeo	KOR
RWG-096	IT005970	Dongo Byeo	KOR
RWG-097	IT006663	Seorianjeunbaengi	KOR
RWG-098	IT010275	Neul Byeo	KOR
RWG-099	IT008700	Jwiippari Byeo	KOR
RWG-100	IT008408	Jeongjonghwa	KOR
RWG-101	IT010417	Sodujo	KOR
RWG-102	IT010375	Sando	KOR
RWG-103	IT006424	Bori Byeo	KOR
RWG-104	K026193	Naengjo	KOR
RWG-105	IT000343	BIKOM	NGA
RWG-106	IT000461	British Honduras Creole	HND
RWG-107	IT000560	CARTUNA	IDN
RWG-108	IT003703	SAHAK	PRI
RWG-109	IT004246	TAICHUNG-WOO-TSAN	TWN
RWG-110	IT004683	ZILANICA	RUS
RWG-111	IT006737	Xao Bai Mang Sue Dao	TWN
RWG-112	IT008302	Di jiao wu jian	TWN
RWG-113	IT152642	SPIN MERE	AFG
RWG-114	IT005585	Norin 22	JPN
RWG-115	IT006587	Ssalbyeo 16	KOR
RWG-116	IT109904	NIAN CHI SHI	CHN
RWG-117	IT114332	SUNG PAN TAO	CHN
RWG-118	IT114620	TSONG-GAN-SHUN	CHN
RWG-119	IT114771	SAN-LI-SHUN	CHN
RWG-120	IT117766	YANG-SHA-TSAN	CHN
RWG-121	IT168296	Chungdo 23	KOR
RWG-122	IT168374	Chungdo Hwayang 12	KOR
RWG-123	IT168376	Chungdo Hwayang 14	KOR
RWG-124	IT168409	Sungju 3	KOR
RWG-125	IT168469	Jangsung 1	KOR
RWG-126	IT168483	Soonchun 5	KOR
RWG-127	IT168551	Daegu Damti 6-2	KOR
RWG-128	IT168592	Guechang 15	KOR
RWG-129	IT169003	Danyang 9	KOR
RWG-130	IT175218	Chungsongaengmi 4	KOR
RWG-131	IT204592	Suhyeonghando	CHN
RWG-132	IT211220	Xiao zao huang	CHN
RWG-133	IT005275	Namseon 34	KOR
RWG-134	IT005362	Namseon 126	KOR
RWG-135	IT203682	Milyang 88	KOR
RWG-136	IT005980	Dudo	KOR
RWG-137	IT001908	IR40	PHL
a, KNU number is a serial number used in Kongju National University to define germplasm identity.
b, IT number is a serial number used in Korean Genebank to define germplasm identity.
