# Supplementary material for: Genome-wide resequencing of KRICE_CORE reveals their potential for future breeding, as well as functional and evolutionary studies in the post-genomic era
Source: BMC Genomics. 2016 May 26;17:408. doi: 10.1186/s12864-016-2734-y (PMC4882841; doi:10.1186/s12864-016-2734-y)
Supplement: Additional file 6: — HQSNPs of KRICE_CORE from chromosomes 7–12. Individual HQSNPs (minor allele frequency >0.05) from chromosomes 7–12 of 137 KRICE_CORE accessions are included in the zip file chr7_12_KRICE_CORE_HQSNP.zip (TAB delimited txt file format). (ZIP 17471 kb) [file 12864_2016_2734_MOESM6_ESM.zip]

Archive with 1 entries (1 files):
- chr7_12_KRICE_CORE_HQSNP
